# Supplementary material for: MiR-191 as a Key Molecule in Aneurysmal Aortic Remodeling
Source: Biomolecules. 2021 Oct 30;11(11):1611. doi: 10.3390/biom11111611 (PMC8615628; doi:10.3390/biom11111611)
Supplement: Supplementary file 1 [file biomolecules-11-01611-s001.zip]

Archive with 1 entries (1 files):
- biomolecules-1364731-supplementary.pdf
